# Supplementary material for: One-year experience with latanoprostene bunod ophthalmic solution 0.024% in clinical practice: A retrospective observational study
Source: PLoS One. 2024 Aug 22;19(8):e0307132. doi: 10.1371/journal.pone.0307132 (PMC11341023; doi:10.1371/journal.pone.0307132)
Supplement: S1 Data — (XLSX) [file pone.0307132.s004.xlsx]

## Sheet: 工作表1
drug	taflotan	age	sex	DM	HTN	lipid	NTG	IOP (B)	CCT	RE	T IOP	V IOP (1M)	IOP (3M)	IOP (6M)	IOP(12M)	MD (24-2)	PSD	post MD	post PSD	MD (1yr)	PSD(1yr)	RNFL (T)	RNFL (V1)	RNFL (V3)	RNFL (V6)	RNFL(1yr)	Irritation	conj hyperemia	dark circle
1	1	65	0	0	1	1	1	18	516	-8.5	13	11	11	14		-4	8.24	-2.7	8.41			70		72	70		1	0	1
1	1	65	0	0	1	1	1	18	507	-8.5	13	12	11	13		-3.56	7.85	-2.88	8.2			72		75	72		1	0	1
1	1	51	0	0	0	1	0	22		-7.5	19	18	17	18	18	-3.09	0	-1.97	0.46	-2.41	0	65	67	70	73	70	0	0	0
1	1	42	0	0	0	0	1	16	588	-7	16	14	14	12	12	-4.6	4.73	-4.8	4.94	-4.25	6.2	75	65	67			0	0	0
1	1	42	0	0	0	0	1	15	582	-7	15	13	14	12	13	-4.8	4.94	-4.15	4.69	-3.95	5.81	70	69	65	68		0	0	0
1	1	56	0	0	0	0	1	18	554	-1.75	15	16	15	15	14	-3.57	2.49	-1.98	2.4	-2.73	2.13	88	87	86	85	85	0	0	0
1	1	45	0	0	0	0	1	16	573	-11.5	16	14	14	15		-2.46	0.42	-0.93	0.58			78		83	79		0	0	0
2	0	54	1	0	0	0	1	20	520	-7.5	18	15	14	15	15	-1.9	0	-2	0.13	-2	0.74	77		79	81	74	1	0	0
2	0	54	1	0	0	0	1	20	520	-7.5	18	15	14	14	16	-2.87	8.45	-2.15	7.04	-4.03	7.19	65		63	70	63	1	0	0
1	1	43	1	0	0	0	0	26	599	-9	25	19	18	20	18	-3.93	10.05	-4.02	11.69	-6.15	8.21	61	59	57	58	56	0	0	0
1	1	43	1	0	0	0	0	27	591	-9	21	20	18	19	18	-3.82	3.41	-5.06	4.62	-6.11	4.09	64	66	62	69	67	0	0	0
2	0	62	0	0	0	1	1	17	516	-5	12	12	12	11	10			-1.93	5.15	-1.88	5.5	71		70	70	71	1	0	0
2	0	62	0	0	0	1	1	17	520	-3.25	13	13	13	11	11	-0.24	1.78	-0.46	3.74	-0.43	2.8	95		96	94	95	1	0	0
1	1	46	1	0	0	0	1	20	532	-5.25	15	14	15	14	12	-3.95	6.36	-2.25	4.85	-4.15	1.49	76		80	78	79	0	1	0
1	1	46	1	0	0	0	1	17	520	-5.75	14	13	13	13	12	-2.43	5.04	-1.25	4.85	-2.45	0.52	79		81	80	80	0	1	0
1	1	43	0	0	0	1	1	18	555	-4.5	12	10	14	12	10	-2.74	0.82	-2.29	0	-3.23	0	63		62	64	63	1	0	0
1	1	41	0	0	0	1	1	14	524	-9	13	12	11	10	10	-5.16		-4	3.15	-4.42	3.19	71		60	65	75	0	1	0
1	1	41	0	0	0	1	1	14	528	-9	14	10	9	11	10	-3.8	2.56	-3.14	3.06	-3.45	2.45	70		75	81	82	0	0	0
2	0	51	1	0	1	0	0	22		-2.5	22	18	16	16	19					-2.88	0.83	76		78	79	79	0	0	0
1	1	57	0	0	0	0	1	13	493	-2	11	10	9	11	9	-1.65	0.91	-1.36	1.01	-1.61	2.58	79		81	81	80	0	0	0
1	0	59	1	0	0	1	1	12	574	-4	10	12	12	14	13							73		73	73	71	0	0	0
1	0	59	1	0	0	1	1	12	581	-4	11	11	11	12	11	-0.43	1.81			-1.07		64		64	63	64	0	0	0
2	0	45	1	0	0	0	1	19	594	-6.25	14	16	14	16	15	-4.41	5.6	-5.43	5.78	-4.34	6.5	67		67	66	65	1	0	0
2	0	45	1	0	0	0	1	18	583	-5.5	14	15	13	15	14	-2.91	6.16	-3.57	6.3	-3.77	8.78	65		67	65	64	1	0	0
1	1	32	1	0	0	0	1	17	523	-6	12	11	11		14	-3.99	2.48			-1.29	1.43	91		93		91	0	0	0
1	0	44	1	0	0	0	1	16	602	-3.25	13	13	14	13	12	-2.73	1.14	-1.3	3.05	-3.72	0	76	71	67	76	77	0	0	0
1	0	44	1	0	0	0	1	15	602	-2.75	13	13	13	14	12	-1.82	0	-1.18	0	-1.85	1.45	79	81	79	80	82	0	0	0
2	1	55	1	0	1	1	0	25	587	-5.5	18	15	15	14	15	-3.16	2.43	-2.92	2.94	-2.92	2.5	83	87	83	87	85	1	0	0
2	1	55	1	0	1	1	0	31	606	-5.5	18	14	14	16	14	-5.09	5.72	-6.29	5.5	-3.42	6.21	61	60	62	62	63	0	0	0
1	0	56	0	0	1	1	1	19	516	-9	15	17	14	14	15	-2.99	0.57	-2.03	1.47	-1.62	0.09	83		89	85	87	0	0	1
1	0	56	0	0	1	1	1	19	518	-9.25	14	16	14	13	16	-3.57	2.66	-3.22	2.33	-2.86	4.12	90		87	88	86	0	0	1
1	0	48	0	0	0	0	1	18	526	-7.75	15	16	15	16	16	-1.37	2.21			-0.92	0.18	82	81	81	80	81	0	0	0
1	0	48	0	0	0	0	1	18	525	-8	15	17	15	15	14	-1.45	1.43	-1.29	0.43	-1.32	0.94	78	76	76	74	77	0	0	0
1	0	51	0	0	0	0	1	18	537	-11.5	13	14	15			-2.41	2.62	-1.38	0.71					88			1	1	0
1	1	75	0	0	0	0	1	16	560	0	17	15	11			-5.55		-4.96	4.83			80		87			0	0	0
2	1	60	1	1	1	1	0	21		-3	14	15	12	13				-2.77	4.61	-2.34		80	78	80	80		0	0	0
1	1	66	1	0	0	0	1	14		-4.5	12	11	14	12	12	-5.52	4.03	-6.23	2.75	-6.31	3.36						1	0	0
1	1	52	1	0	0	0	1	14	517	-9.5	11		11	10	10	-2.14	0.45	-1.84	1.47	-2.04	2.98	85		91	88	93
1	1	52	1	0	0	0	1	13	521	-9.5	13	11	11	10	11	-1.37	0.86	-1.23	1.1	-1.22	2.81	86		91	87	94	1	0	0
1	1	47	0	0	0	0	1	18	548	-7	14	11	13		10	-3.07	1	-3.33	0.47	-2.98	1.09	87		86		85	1	1	0
2	1	61	1	1	1	1	1	19	507	-4.5	14		13	14	10							77			59	62	0	1	0
2	1	61	1	1	1	1	1	17	502	-1.75	14		14	11	11							68		65	67	70	0	1	0
1	0	57	1	0	0	1	1	16	505	-4.5	14	12	15	11	11	-3.97	4.89	-3.96	2.02	-3.67	4.63	48	52	52	50	53	0	0	0
1	1	78	0	0	0	1	1	17	588	0	14	15	15	17	14					-1.26	5.78	63	60		62	62	0	0	0
1	1	78	0	0	0	1	1	18	592	0	17	16		17	14					-2.66	5.71	61	58		58	60	0	0	0
2	1	32	1	0	0	0	0	24	598	-15	21	20	22			-4.23	4.58	-4.19	3.92			64		65	66		0	0	0
2	1	32	1	0	0	0	0	24	605	-15	20	19	20			-5.32	4.8	-4.11	0.58			73		68	74		0	0	0
1		69	0	0	0	1	1	17		0	13	11	9	11	10	-2.32	5.36	-0.99	4.91			72	74	72	71	71	0	0	0
1		69	0	0	0	1	1	14		0	15	10	10	10	10							63	60	61	64	64	0	0	0
1	1	56	1	0	0	0	1	13	544	-7.75	10	10	10	10	10	-6.92	7.36	-6.37	7.24	-4.67	8.65						0	0	0
1	1	56	1	0	0	0	1	13	548	-7.5	10	11	10	10	11	-10.03	4.59	-7.68	5.86	-7.59	6.22						0	0	0
1	0		1	1	1	1	1	18	517	-5	12	13	11														0	0	0
1	0		1	1	1	1	1	18	524	-5	12	12	13														0	0	0
2	0	73	1	1	1	1	1	19		-6	10	10	11	13	11			-5.49	2.87	-4.19	4.9	62		60	62	61	0	0	0
2	0	73	1	1	1	1	0	28	544	-5.25	12	12	11	14	13					-8.24	9.53	50		52	53	50	0	0	0
2	1	55	1	0	1	0	0	24	496		12		10	11				-6.31	6.63			56		59	52		0	0	0
2	1	55	1	0	1	0	1	14	502		13		11	10				-6.85	6.64								0	0	0
1	0	45	0	0	0	0	1	16	561	-7.5	14	13	12	12	13	-2.45	1.59	-2.25	0	-2.97	0	68	68	67	67	68	0	0	0
1	0	45	0	0	0	0	1	17	558	-7.5	12	13	12	13	13	-3.96	6.64	-3.24	7.16	-4.41	7.84						0	0	0
3	0	45	1	0	1	1	1	20	541	-3	16	14	14	14	13	-1.23	1.07			-4.31	3.63	82	79	81		79	1	1	0
3	0	45	1	0	1	1	0	21	541	-3	14	15	14	14	14	-3.31	2.98			-3.02	0.65	48	49	50		53	1	1	0
	1	57	0	1	1	0				-6.5	14	11	9	11	12	-2.51	3.94			-2.31	1.16	82			80	80	0	0	0
	1	57	0	1	1	0				-6.5	15	11	11	10	11	-2.56	5.34			-2.09	3.58	83			84	83	0	0	0
1		28	1	0	0	0			505	-4.3	16	12	10	11	11			-1.27	0.25	-1.6	0.77	78	77	75	74	80
		28	1	0	0	0			510	-4.75	18	13	11	11	11			-1.12	0	-2.9	0.58	87	84	85	85	84
3	1	36	1	0	0	0	0	23	554	-7.75	18	16	16	16	15	-4.57	0.29			-4.15	3.82	55	56		56	54	0	0	0
3	1	36	1	0	0	0	0	24	544	-6.5	16	15	16	16	15	-3.87	2.09			-3.79	5.03	76	76		77	75	0	0	0
1	1	33	1	0	0	0	0	24		-6.8	14	17	17	18		-4.71	4.48	-3.55	5.82	-3.57	3.98	71		70	71	68	0	0	0
1	1	33	1	0	0	0	0	28		-5	16	15	16	18		-4.16	6.82	-3.81	7.67	-3.77	6.45	64		62	61	62	0	0	0
2	1	73	1	0	1	0	1	19	502	-1.5	15	10	11	10	11	-3.06		-2.59				81		80	81	77	0	0	0
2	1	73	1	0	1	0	1	20	497	-1.75	15	9	11	11	12			-3.1		-3.92		64		63	63	60	0	0	0
2	1	41	1	0	0	0	1	10	475	-4	8		9	11	10	-3.35	5.34	-2.34	5.93	-3.4	7.06	67		70	69	71	0	1	0
2	1	41	1	0	0	0	1	10	461	-4	8		9	11	10	-3.84	8.14	-3.25	8.39	-4.18	10.22	71		68	69	70	0	1	0
1	0	44	0	0	0	0	1	20	535	-10	17	16	16	16		-1.28	0	-1.85	0.28			78	74	73	74		0	0	0
1	0	44	0	0	0	0	1	20	529	-9.5	17	15	17	15		-1.85	0					79	76	75	77		0	0	0
1	1	40	1	0	0	0	1	15	566	-4.5	13	14	13	13	12	-2.48	10.24	-3.68	8.57	-1.43	13.97	52		54	52	55	0	0	0
1	1	40	1	0	0	0	1	16	555	-4.25	12	14	12	12	10	-3.68	5.32	-3.12	3.23	-2.93	6.98	65		63	61	59	0	0	0
2	0	56	1	0	0	0			557	-12	13	12	14	14	14	-4.94	7.83	-5.71	6.89	-7.57	6.28						0	0	0
2	0	56	1	0	0	0			527	-12	13	13	13	13	13	-6.48	1.2	-6.9	2.88	-8.71	2.21						0	0	0
3	0	47	1	0	1	0	1	14	535	-6.75	14		13	11		-4.34	2.58	-4.59	2.18			62		63	63		0	0	0
3	0	47	1	0	1	0	1	15	507	-7.25	13		12	10		-6.71	6.51	-5.32	6.64			57		56	56		0	0	0
